# Supplementary material for: SCDb: an integrated database of stomach cancer
Source: BMC Cancer. 2020 Jun 2;20:490. doi: 10.1186/s12885-020-06869-3 (PMC7265634; doi:10.1186/s12885-020-06869-3)
Supplement: Supplementary file 1 — Additional file 1. [file 12885_2020_6869_MOESM1_ESM.xlsx]

## Sheet: GSE13195
GPL5175
Group	Accession	Title	Source name	Sample_ID	Sex	Histopathology	Stage	Lymph Nodes	Metastasis	Differentiation	Hp	Characteristics
-	GSM333180	S134T [gene level]	S134T,surgically resected from patient of gastric cancer	S134T	Male	Differentiated tubular adenocarcinoma	T3	N3	M0	Moderate differentiation	+	CEA(ng/L):1.25
-	GSM333181	S134N [gene level]	S134N,surgically resected from patient of gastric cancer	S134N	Male	Normal	NA	NA	NA		NA	CEA(ng/L):NA
-	GSM333182	S159T [gene level]	S159T,surgically resected from patient of gastric cancer	S159T	Male	Adenocarcinoma	T2	N2	M0	Moderate differentiation	+	CEA(ng/L):NA
-	GSM333183	S159N [gene level]	S159N,surgically resected from patient of gastric cancer	S159N	Male	Normal	NA	NA	NA		NA	CEA(ng/L):NA
-	GSM333184	S168T [gene level]	S168T,surgically resected from patient of gastric cancer	S168T	Female	Adenocarcinoma	T2	N3	M0	Poor differentiation	-	CEA(ng/L):868.8
-	GSM333185	S168N [gene level]	S168N,surgically resected from patient of gastric cancer	S168N	Female	Normal	NA	NA	NA		NA	CEA(ng/L):NA
-	GSM333186	S175T [gene level]	S175T,surgically resected from patient of gastric cancer	S175T	Female	Adenocarcinoma	T2	N0	M0	Moderate differentiation	+	CEA(ng/L):0.22
-	GSM333187	S175N [gene level]	S175N,surgically resected from patient of gastric cancer	S175N	Female	Normal	NA	NA	NA		NA	CEA(ng/L):NA
-	GSM333188	S177T [gene level]	S177T,surgically resected from patient of gastric cancer	S177T	Female	Adenocarcinoma	T2	N0	M0	Moderate differentiation	+	CEA(ng/L):0.651
-	GSM333189	S177N [gene level]	S177N,surgically resected from patient of gastric cancer	S177N	Female	Normal	NA	NA	NA		NA	CEA(ng/L):NA
-	GSM333190	S384T [gene level]	S384T,surgically resected from patient of gastric cancer	S384T	Male	Adenocarcinoma	T2	N0	M0	Moderate differentiation	-	CEA(ng/L):1.49
-	GSM333191	S384N [gene level]	S384N,surgically resected from patient of gastric cancer	S384N	Male	Normal	NA	NA	NA		NA	CEA(ng/L):NA
-	GSM333192	S395T [gene level]	S395T,surgically resected from patient of gastric cancer	S395T	Female	Adenocarcinoma	T2	N3	M0	Poor differentiation	+	CEA(ng/L):1.19
-	GSM333193	S395N [gene level]	S395N,surgically resected from patient of gastric cancer	S395N	Female	Normal	NA	NA	NA		NA	CEA(ng/L):NA
-	GSM333194	S414T [gene level]	S414T,surgically resected from patient of gastric cancer	S414T	Female	Tubular adenocarcinoma	T3	N0	M0	Moderate differentiation	-	CEA(ng/L):2.15
-	GSM333195	S414N [gene level]	S414N,surgically resected from patient of gastric cancer	S414N	Female	Normal	NA	NA	NA		NA	CEA(ng/L):NA
-	GSM333196	S439T [gene level]	S439T,surgically resected from patient of gastric cancer	S439T	Female	Adenocarcinoma	T3	N0	M0	Poor differentiation	+	CEA(ng/L):0.278
-	GSM333197	S439N [gene level]	S439N,surgically resected from patient of gastric cancer	S439N	Female	Normal	NA	NA	NA		NA	CEA(ng/L):NA
-	GSM333198	S442T [gene level]	S442T,surgically resected from patient of gastric cancer	S442T	Male	Adenocarcinoma	T2	N0	M0	Poor differentiation	-	CEA(ng/L):1.05
-	GSM333199	S442N [gene level]	S442N,surgically resected from patient of gastric cancer	S442N	Male	Normal	NA	NA	NA		NA	CEA(ng/L):NA
-	GSM333200	S543T [gene level]	S543T,surgically resected from patient of gastric cancer	S543T	Male	Adenocarcinoma	T3	N0	M0	Moderate-Poor differentiation	-	CEA(ng/L):6.52
-	GSM333201	S543N [gene level]	S543N,surgically resected from patient of gastric cancer	S543N	Male	Normal	NA	NA	NA		NA	CEA(ng/L):NA
-	GSM333202	S553T [gene level]	S553T,surgically resected from patient of gastric cancer	S553T	Female	Adenocarcinoma	T4	N2	M1	Poor differentiation	+	CEA(ng/L):7.46
-	GSM333203	S553N [gene level]	S553N,surgically resected from patient of gastric cancer	S553N	Female	Normal	NA	NA	NA		NA	CEA(ng/L):NA
-	GSM333204	S554T [gene level]	S554T,surgically resected from patient of gastric cancer	S554T	Male	Adenocarcinoma	T4	N0	M1	Poor differentiation	-	CEA(ng/L):7.58
-	GSM333205	S554N [gene level]	S554N,surgically resected from patient of gastric cancer	S554N	Male	Normal	NA	NA	NA		NA	CEA(ng/L):NA
-	GSM333206	S574T [gene level]	S574T,surgically resected from patient of gastric cancer	S574T	Male	Adenocarcinoma	T4	N2	M1	Moderate differentiation	+	CEA(ng/L):1.98
-	GSM333207	S574N [gene level]	S574N,surgically resected from patient of gastric cancer	S574N	Male	Normal	NA	NA	NA		NA	CEA(ng/L):NA
-	GSM333208	S575T [gene level]	S575T,surgically resected from patient of gastric cancer	S575T	Female	Adenocarcinoma	T4	N2	M1	Poor differentiation	-	CEA(ng/L):1.19
-	GSM333209	S575N [gene level]	S575N,surgically resected from patient of gastric cancer	S575N	Female	Normal	NA	NA	NA		NA	CEA(ng/L):NA
-	GSM333210	S723T [gene level]	S723T,surgically resected from patient of gastric cancer	S723T	Male	Adenocarcinoma	T3	N2	M0	Moderate differentiation	-	CEA(ng/L):17.8
-	GSM333211	S723N [gene level]	S723N,surgically resected from patient of gastric cancer	S723N	Male	Normal	NA	NA	NA		NA	CEA(ng/L):NA
-	GSM333212	S726T [gene level]	S726T,surgically resected from patient of gastric cancer	S726T	Male	Adenocarcinoma	T3	N2	M0	Moderate-poor differentiation	-	CEA(ng/L):7.51
-	GSM333213	S726N [gene level]	S726N,surgically resected from patient of gastric cancer	S726N	Male	Normal	NA	NA	NA		NA	CEA(ng/L):NA
-	GSM333214	S729T [gene level]	S729T,surgically resected from patient of gastric cancer	S729T	Male	Adenocarcinoma	T2	N0	M0	Poor differentiation	-	CEA(ng/L):8.06
-	GSM333215	S729N [gene level]	S729N,surgically resected from patient of gastric cancer	S729N	Male	Normal	NA	NA	NA		NA	CEA(ng/L):NA
-	GSM333216	S736T [gene level]	S736T,surgically resected from patient of gastric cancer	S736T	Male	Adenocarcinoma	T2	N0	M0	Moderate differentiation	-	CEA(ng/L):5.06
-	GSM333217	S736N [gene level]	S736N,surgically resected from patient of gastric cancer	S736N	Male	Normal	NA	NA	NA		NA	CEA(ng/L):NA
-	GSM333218	S737T [gene level]	S737T,surgically resected from patient of gastric cancer	S737T	Male	Adenocarcinoma	T3	N0	M0	Moderate differentiation	NA	CEA(ng/L):2.59
-	GSM333219	S737N [gene level]	S737N,surgically resected from patient of gastric cancer	S737N	Male	Normal	NA	NA	NA		NA	CEA(ng/L):NA
-	GSM333220	S740T [gene level]	S740T,surgically resected from patient of gastric cancer	S740T	Male	Adenocarcinoma,partial signet-ring cell carcinoma	T4	N2	M1	Poor differentiation	NA	CEA(ng/L):1.78
-	GSM333221	S740N [gene level]	S740N,surgically resected from patient of gastric cancer	S740N	Male	Normal	NA	NA	NA		NA	CEA(ng/L):NA
-	GSM333222	S766T [gene level]	S766T,surgically resected from patient of gastric cancer	S766T	Male	Adenocarcinoma	T4	N0	M0	Poor differentiation	-	CEA(ng/L):2.13
-	GSM333223	S766N [gene level]	S766N,surgically resected from patient of gastric cancer	S766N	Male	Normal	NA	NA	NA		NA	CEA(ng/L):NA
-	GSM333224	S787T [gene level]	S787T,surgically resected from patient of gastric cancer	S787T	Male	Adenocarcinoma	TX	N2	M0	Moderate-Poor differentiation	-	CEA(ng/L):2.13
-	GSM333225	S787N [gene level]	S787N,surgically resected from patient of gastric cancer	S787N	Male	Normal	NA	NA	NA		NA	CEA(ng/L):NA
-	GSM333226	S791T [gene level]	S791T,surgically resected from patient of gastric cancer	S791T	Female	Adenocarcinoma,partial signet-ring cell carcinoma	T3	N3	M0	Poor differentiation	-	CEA(ng/L):1.5
-	GSM333227	S791N [gene level]	S791N,surgically resected from patient of gastric cancer	791N	Female	Normal	NA	NA	NA		NA	CEA(ng/L):NA
-	GSM333228	S800T [gene level]	S800T,surgically resected from patient of gastric cancer	S800T	Female	Adenocarcinoma	T2	N0	M0	Moderate differentiation	+	CEA(ng/L):NA
-	GSM333229	S800N [gene level]	S800N,surgically resected from patient of gastric cancer	S800N	Female	Normal	NA	NA	NA		NA	CEA(ng/L):NA
GPL5188
Group	Accession	Title	Source name	Sample_ID	Sex	Histopathology	Stage	Lymph Nodes	Metastasis	Differentiation	Hp	Characteristics
-	GSM333253	S134T [exon level]	S134T,surgically resected from patient of gastric cancer	S134T	Male	Differentiated tubular adenocarcinoma	T3	N3	M0	Moderate differentiation	+	CEA(ng/L):1.25
-	GSM333254	S134N [exon level]	S134N,surgically resected from patient of gastric cancer	S134N	Male	Normal	NA	NA	NA		NA	CEA(ng/L):NA
-	GSM333255	S159T [exon level]	S159T,surgically resected from patient of gastric cancer	S159T	Male	Adenocarcinoma	T2	N2	M0	Moderate differentiation	+	CEA(ng/L):NA
-	GSM333256	S159N [exon level]	S159N,surgically resected from patient of gastric cancer	S159N	Male	Normal	NA	NA	NA		NA	CEA(ng/L):NA
-	GSM333257	S168T [exon level]	S168T,surgically resected from patient of gastric cancer	S168T	Female	Adenocarcinoma	T2	N3	M0	Poor differentiation	-	CEA(ng/L):868.8
-	GSM333258	S168N [exon level]	S168N,surgically resected from patient of gastric cancer	S168N	Female	Normal	NA	NA	NA		NA	CEA(ng/L):NA
-	GSM333259	S175T [exon level]	S175T,surgically resected from patient of gastric cancer	S175T	Female	Adenocarcinoma	T2	N0	M0	Moderate differentiation	+	CEA(ng/L):0.22
-	GSM333260	S175N [exon level]	S175N,surgically resected from patient of gastric cancer	S175N	Female	Normal	NA	NA	NA		NA	CEA(ng/L):NA
-	GSM333261	S177T [exon level]	S177T,surgically resected from patient of gastric cancer	S177T	Female	Adenocarcinoma	T2	N0	M0	Moderate differentiation	+	CEA(ng/L):0.651
-	GSM333262	S177N [exon level]	S177N,surgically resected from patient of gastric cancer	S177N	Female	Normal	NA	NA	NA		NA	CEA(ng/L):NA
-	GSM333263	S384T [exon level]	S384T,surgically resected from patient of gastric cancer	S384T	Male	Adenocarcinoma	T2	N0	M0	Moderate differentiation	-	CEA(ng/L):1.49
-	GSM333264	S384N [exon level]	S384N,surgically resected from patient of gastric cancer	S384N	Male	Normal	NA	NA	NA		NA	CEA(ng/L):NA
-	GSM333265	S395T [exon level]	S395T,surgically resected from patient of gastric cancer	S395T	Female	Adenocarcinoma	T2	N3	M0	Poor differentiation	+	CEA(ng/L):1.19
-	GSM333266	S395N [exon level]	S395N,surgically resected from patient of gastric cancer	S395N	Female	Normal	NA	NA	NA		NA	CEA(ng/L):NA
-	GSM333267	S414T [exon level]	S414T,surgically resected from patient of gastric cancer	S414T	Female	Tubular adenocarcinoma	T3	N0	M0	Moderate differentiation	-	CEA(ng/L):2.15
-	GSM333268	S414N [exon level]	S414N,surgically resected from patient of gastric cancer	S414N	Female	Normal	NA	NA	NA		NA	CEA(ng/L):NA
-	GSM333269	S439T [exon level]	S439T,surgically resected from patient of gastric cancer	S439T	Female	Adenocarcinoma	T3	N0	M0	Poor differentiation	+	CEA(ng/L):0.278
-	GSM333270	S439N [exon level]	S439N,surgically resected from patient of gastric cancer	S439N	Female	Normal	NA	NA	NA		NA	CEA(ng/L):NA
-	GSM333271	S442T [exon level]	S442T,surgically resected from patient of gastric cancer	S442T	Male	Adenocarcinoma	T2	N0	M0	Poor differentiation	-	CEA(ng/L):1.05
-	GSM333272	S442N [exon level]	S442N,surgically resected from patient of gastric cancer	S442N	Male	Normal	NA	NA	NA		NA	CEA(ng/L):NA
-	GSM333273	S543T [exon level]	S543T,surgically resected from patient of gastric cancer	S543T	Male	Adenocarcinoma	T3	N0	M0	Moderate-Poor differentiation	-	CEA(ng/L):6.52
-	GSM333274	S543N [exon level]	S543N,surgically resected from patient of gastric cancer	S543N	Male	Normal	NA	NA	NA		NA	CEA(ng/L):NA
-	GSM333275	S553T [exon level]	S553T,surgically resected from patient of gastric cancer	S553T	Female	Adenocarcinoma	T4	N2	M1	Poor differentiation	+	CEA(ng/L):7.46
-	GSM333276	S553N [exon level]	S553N,surgically resected from patient of gastric cancer	S553N	Female	Normal	NA	NA	NA		NA	CEA(ng/L):NA
-	GSM333277	S554T [exon level]	S554T,surgically resected from patient of gastric cancer	S554T	Male	Adenocarcinoma	T4	N0	M1	Poor differentiation	-	CEA(ng/L):7.58
-	GSM333278	S554N [exon level]	S554N,surgically resected from patient of gastric cancer	S554N	Male	Normal	NA	NA	NA		NA	CEA(ng/L):NA
-	GSM333279	S574T [exon level]	S574T,surgically resected from patient of gastric cancer	S574T	Male	Adenocarcinoma	T4	N2	M1	Moderate differentiation	+	CEA(ng/L):1.98
-	GSM333280	S574N [exon level]	S574N,surgically resected from patient of gastric cancer	S574N	Male	Normal	NA	NA	NA		NA	CEA(ng/L):NA
-	GSM333281	S575T [exon level]	S575T,surgically resected from patient of gastric cancer	S575T	Female	Adenocarcinoma	T4	N2	M1	Poor differentiation	-	CEA(ng/L):1.19
-	GSM333282	S575N [exon level]	S575N,surgically resected from patient of gastric cancer	S575N	Female	Normal	NA	NA	NA		NA	CEA(ng/L):NA
-	GSM333283	S723T [exon level]	S723T,surgically resected from patient of gastric cancer	S723T	Male	Adenocarcinoma	T3	N2	M0	Moderate differentiation	-	CEA(ng/L):17.8
-	GSM333284	S723N [exon level]	S723N,surgically resected from patient of gastric cancer	S723N	Male	Normal	NA	NA	NA		NA	CEA(ng/L):NA
-	GSM333285	S726T [exon level]	S726T,surgically resected from patient of gastric cancer	S726T	Male	Adenocarcinoma	T3	N2	M0	Moderate-poor differentiation	-	CEA(ng/L):7.51
-	GSM333286	S726N [exon level]	S726N,surgically resected from patient of gastric cancer	S726N	Male	Normal	NA	NA	NA		NA	CEA(ng/L):NA
-	GSM333287	S729T [exon level]	S729T,surgically resected from patient of gastric cancer	S729T	Male	Adenocarcinoma	T2	N0	M0	Poor differentiation	-	CEA(ng/L):8.06
-	GSM333288	S729N [exon level]	S729N,surgically resected from patient of gastric cancer	S729N	Male	Normal	NA	NA	NA		NA	CEA(ng/L):NA
-	GSM333289	S736T [exon level]	S736T,surgically resected from patient of gastric cancer	S736T	Male	Adenocarcinoma	T2	N0	M0	Moderate differentiation	-	CEA(ng/L):5.06
-	GSM333290	S736N [exon level]	S736N,surgically resected from patient of gastric cancer	S736N	Male	Normal	NA	NA	NA		NA	CEA(ng/L):NA
-	GSM333291	S737T [exon level]	S737T,surgically resected from patient of gastric cancer	S737T	Male	Adenocarcinoma	T3	N0	M0	Moderate differentiation	NA	CEA(ng/L):2.59
-	GSM333292	S737N [exon level]	S737N,surgically resected from patient of gastric cancer	S737N	Male	Normal	NA	NA	NA		NA	CEA(ng/L):NA
-	GSM333293	S740T [exon level]	S740T,surgically resected from patient of gastric cancer	S740T	Male	Adenocarcinoma,partial signet-ring cell carcinoma	T4	N2	M1	Poor differentiation	NA	CEA(ng/L):1.78
-	GSM333294	S740N [exon level]	S740N,surgically resected from patient of gastric cancer	S740N	Male	Normal	NA	NA	NA		NA	CEA(ng/L):NA
-	GSM333295	S766T [exon level]	S766T,surgically resected from patient of gastric cancer	S766T	Male	Adenocarcinoma	T4	N0	M0	Poor differentiation	-	CEA(ng/L):2.13
-	GSM333296	S766N [exon level]	S766N,surgically resected from patient of gastric cancer	S766N	Male	Normal	NA	NA	NA		NA	CEA(ng/L):NA
-	GSM333297	S787T [exon level]	S787T,surgically resected from patient of gastric cancer	S787T	Male	Adenocarcinoma	TX	N2	M0	Moderate-Poor differentiation	-	CEA(ng/L):2.13
-	GSM333298	S787N [exon level]	S787N,surgically resected from patient of gastric cancer	S787N	Male	Normal	NA	NA	NA		NA	CEA(ng/L):NA
-	GSM333299	S791T [exon level]	S791T,surgically resected from patient of gastric cancer	S791T	Female	Adenocarcinoma,partial signet-ring cell carcinoma	T3	N3	M0	Poor differentiation	-	CEA(ng/L):1.5
-	GSM333300	S791N [exon level]	S791N,surgically resected from patient of gastric cancer	791N	Female	Normal	NA	NA	NA		NA	CEA(ng/L):NA
-	GSM333301	S800T [exon level]	S800T,surgically resected from patient of gastric cancer	S800T	Female	Adenocarcinoma	T2	N0	M0	Moderate differentiation	+	CEA(ng/L):NA
-	GSM333302	S800N [exon level]	S800N,surgically resected from patient of gastric cancer	S800N	Female	Normal	NA	NA	NA		NA	CEA(ng/L):NA

## Sheet: GSE19826
Group	Accession	Title	Source name	Tissue type	Stage
-	GSM495051	CB2008210-1N	noncancer tissue	noncancer tissue	n/a
-	GSM495052	CB2008210-1T	gastric cancer tissue	gastric cancer tissue	II
-	GSM495053	CB2008210-2N	noncancer tissue	noncancer tissue	n/a
-	GSM495054	CB2008210-2T	gastric cancer tissue	gastric cancer tissue	IV
-	GSM495055	CB2008210-3N	noncancer tissue	noncancer tissue	n/a
-	GSM495056	CB2008210-3T	gastric cancer tissue	gastric cancer tissue	I
-	GSM495057	CB2008210-4N	noncancer tissue	noncancer tissue	n/a
-	GSM495058	CB2008210-4T	gastric cancer tissue	gastric cancer tissue	II
-	GSM495059	CB2008210-5N	noncancer tissue	noncancer tissue	n/a
-	GSM495060	CB2008210-5T	gastric cancer tissue	gastric cancer tissue	III
-	GSM495061	CB2008210-6N	noncancer tissue	noncancer tissue	n/a
-	GSM495062	CB2008210-6T	gastric cancer tissue	gastric cancer tissue	IV
-	GSM495063	CB2008210-7N	noncancer tissue	noncancer tissue	n/a
-	GSM495064	CB2008210-7T	gastric cancer tissue	gastric cancer tissue	IV
-	GSM495065	CB2008210-9N	noncancer tissue	noncancer tissue	n/a
-	GSM495066	CB2008210-9T	gastric cancer tissue	gastric cancer tissue	III
-	GSM495067	CB2008210-12N	noncancer tissue	noncancer tissue	n/a
-	GSM495068	CB2008210-12T	gastric cancer tissue	gastric cancer tissue	II
-	GSM495069	CB2008210-13N	noncancer tissue	noncancer tissue	n/a
-	GSM495070	CB2008210-13T	gastric cancer tissue	gastric cancer tissue	I
-	GSM495071	CB2008210-14N	noncancer tissue	noncancer tissue	n/a
-	GSM495072	CB2008210-14T	gastric cancer tissue	gastric cancer tissue	III
-	GSM495073	CB2008210-15N	noncancer tissue	noncancer tissue	n/a
-	GSM495074	CB2008210-15T	gastric cancer tissue	gastric cancer tissue	I
-	GSM495075	CB2008210-3C	normal gastric tissue	normal gastric tissue	n/a
-	GSM495076	CB2008210-5C	normal gastric tissue	normal gastric tissue	n/a
-	GSM495077	CB2008210-9C	normal gastric tissue	normal gastric tissue	n/a

## Sheet: GSE2685
Group	Accession	Title	Source name
-	GSM51763	n03	n03, surgically resected from patient of gastric cancer.
-	GSM51764	n04	n04, surgically resected from patient of gastric cancer.
-	GSM51765	n09	n09, surgically resected from patient of gastric cancer.
-	GSM51766	n12	n12, surgically resected from patient of gastric cancer.
-	GSM51767	n16	n16, surgically resected from patient of gastric cancer.
-	GSM51768	n22	n22, surgically resected from patient of gastric cancer.
-	GSM51769	n23	n23, surgically resected from patient of gastric cancer.
-	GSM51770	n24	n24, surgically resected from patient of gastric cancer.
-	GSM51771	t01	t01, surgically resected from patient of gastric cancer.
-	GSM51772	t02	t02, surgically resected from patient of gastric cancer.
-	GSM51773	t03	t03, surgically resected from patient of gastric cancer.
-	GSM51774	t04	t04, surgically resected from patient of gastric cancer.
-	GSM51775	t05	t05, surgically resected from patient of gastric cancer.
-	GSM51776	t06	t06, surgically resected from patient of gastric cancer.
-	GSM51777	t07	t07, surgically resected from patient of gastric cancer.
-	GSM51778	t08	t08, surgically resected from patient of gastric cancer.
-	GSM51779	t09	t09, surgically resected from patient of gastric cancer.
-	GSM51780	t10	t10, surgically resected from patient of gastric cancer.
-	GSM51781	t11	t11, surgically resected from patient of gastric cancer.
-	GSM51782	t12	t12, surgically resected from patient of gastric cancer.
-	GSM51783	t13	t13, surgically resected from patient of gastric cancer.
-	GSM51784	t14	t14, surgically resected from patient of gastric cancer.
-	GSM51785	t15	t15, surgically resected from patient of gastric cancer.
-	GSM51786	t16	t16, surgically resected from patient of gastric cancer.
-	GSM51787	t17	t17, surgically resected from patient of gastric cancer.
-	GSM51788	t18	t18, surgically resected from patient of gastric cancer.
-	GSM51789	t19	t19, surgically resected from patient of gastric cancer.
-	GSM51790	t20	t20, surgically resected from patient of gastric cancer.
-	GSM51791	t21	t21, surgically resected from patient of gastric cancer.
-	GSM51792	t22	t22, surgically resected from patient of gastric cancer.

## Sheet: GSE27342
Group	Accession	Title	Source name	Gender	Stage	Grade	Tissue
-	GSM675890	control from gastric cancer patient 1	normal tissue	F	IV	unknown	normal gastric tissue
-	GSM675891	tumor tissue from gastric cancer patient 1	gastric cancer tissue	F	IV	unknown	gastric cancer tissue
-	GSM675892	control from gastric cancer patient 2	normal tissue	F	III	unknown	normal gastric tissue
-	GSM675893	tumor tissue from gastric cancer patient 2	gastric cancer tissue	F	III	unknown	gastric cancer tissue
-	GSM675894	control from gastric cancer patient 3	normal tissue	F	III	G2	normal gastric tissue
-	GSM675895	tumor tissue from gastric cancer patient 3	gastric cancer tissue	F	III	G2	gastric cancer tissue
-	GSM675896	control from gastric cancer patient 4	normal tissue	F	IIIA	G1	normal gastric tissue
-	GSM675897	tumor tissue from gastric cancer patient 4	gastric cancer tissue	F	IIIA	G1	gastric cancer tissue
-	GSM675898	control from gastric cancer patient 5	normal tissue	M	IIIB	G3	normal gastric tissue
-	GSM675899	tumor tissue from gastric cancer patient 5	gastric cancer tissue	M	IIIB	G3	gastric cancer tissue
-	GSM675900	control from gastric cancer patient 6	normal tissue	M	IIIB	G3	normal gastric tissue
-	GSM675901	tumor tissue from gastric cancer patient 6	gastric cancer tissue	M	IIIB	G3	gastric cancer tissue
-	GSM675902	control from gastric cancer patient 7	normal tissue	M	IIIB	G3	normal gastric tissue
-	GSM675903	tumor tissue from gastric cancer patient 7	gastric cancer tissue	M	IIIB	G3	gastric cancer tissue
-	GSM675904	control from gastric cancer patient 8	normal tissue	F	III	unknown	normal gastric tissue
-	GSM675905	tumor tissue from gastric cancer patient 8	gastric cancer tissue	F	III	unknown	gastric cancer tissue
-	GSM675906	control from gastric cancer patient 9	normal tissue	M	IIIB	G2	normal gastric tissue
-	GSM675907	tumor tissue from gastric cancer patient 9	gastric cancer tissue	M	IIIB	G2	gastric cancer tissue
-	GSM675908	control from gastric cancer patient 10	normal tissue	unknown	unknown	unknown	normal gastric tissue
-	GSM675909	tumor tissue from gastric cancer patient 10	gastric cancer tissue	unknown	unknown	unknown	gastric cancer tissue
-	GSM675910	control from gastric cancer patient 11	normal tissue	M	III	G3	normal gastric tissue
-	GSM675911	tumor tissue from gastric cancer patient 11	gastric cancer tissue	M	III	G3	gastric cancer tissue
-	GSM675912	control from gastric cancer patient 12	normal tissue	M	IIIB	G2	normal gastric tissue
-	GSM675913	tumor tissue from gastric cancer patient 12	gastric cancer tissue	M	IIIB	G2	gastric cancer tissue
-	GSM675914	control from gastric cancer patient 13	normal tissue	M	IIIB	G3	normal gastric tissue
-	GSM675915	tumor tissue from gastric cancer patient 13	gastric cancer tissue	M	IIIB	G3	gastric cancer tissue
-	GSM675916	control from gastric cancer patient 14	normal tissue	F	IIIB	G3	normal gastric tissue
-	GSM675917	tumor tissue from gastric cancer patient 14	gastric cancer tissue	F	IIIB	G3	gastric cancer tissue
-	GSM675918	control from gastric cancer patient 15	normal tissue	M	IIIB	G3	normal gastric tissue
-	GSM675919	tumor tissue from gastric cancer patient 15	gastric cancer tissue	M	IIIB	G3	gastric cancer tissue
-	GSM675920	tumor tissue from gastric cancer patient 16	gastric cancer tissue	M	III	unknown	gastric cancer tissue
-	GSM675921	control from gastric cancer patient 16	normal tissue	M	III	unknown	normal gastric tissue
-	GSM675922	tumor tissue from gastric cancer patient 17	gastric cancer tissue	M	III	G2-G3	gastric cancer tissue
-	GSM675923	control from gastric cancer patient 17	normal tissue	M	III	G2-G3	normal gastric tissue
-	GSM675924	tumor tissue from gastric cancer patient 18	gastric cancer tissue	M	III	G3	gastric cancer tissue
-	GSM675925	control from gastric cancer patient 18	normal tissue	M	III	G3	normal gastric tissue
-	GSM675926	tumor tissue from gastric cancer patient 19	gastric cancer tissue	M	IIIA	G2	gastric cancer tissue
-	GSM675927	control from gastric cancer patient 19	normal tissue	M	IIIA	G2	normal gastric tissue
-	GSM675928	tumor tissue from gastric cancer patient 20	gastric cancer tissue	M	III	G2-G3	gastric cancer tissue
-	GSM675929	control from gastric cancer patient 20	normal tissue	M	III	G2-G3	normal gastric tissue
-	GSM675930	control from gastric cancer patient 21	normal tissue	M	III	unknown	normal gastric tissue
-	GSM675931	tumor tissue from gastric cancer patient 21	gastric cancer tissue	M	III	unknown	gastric cancer tissue
-	GSM675932	control from gastric cancer patient 22	normal tissue	M	IB	unknown	normal gastric tissue
-	GSM675933	tumor tissue from gastric cancer patient 22	gastric cancer tissue	M	IB	unknown	gastric cancer tissue
-	GSM675934	control from gastric cancer patient 23	normal tissue	F	III	unknown	normal gastric tissue
-	GSM675935	tumor tissue from gastric cancer patient 23	gastric cancer tissue	F	III	unknown	gastric cancer tissue
-	GSM675936	control from gastric cancer patient 24	normal tissue	F	IIIA	G3	normal gastric tissue
-	GSM675937	tumor tissue from gastric cancer patient 24	gastric cancer tissue	F	IIIA	G3	gastric cancer tissue
-	GSM675938	control from gastric cancer patient 25	normal tissue	M	III	unknown	normal gastric tissue
-	GSM675939	tumor tissue from gastric cancer patient 25	gastric cancer tissue	M	III	unknown	gastric cancer tissue
-	GSM675940	control from gastric cancer patient 26	normal tissue	M	IB	unknown	normal gastric tissue
-	GSM675941	tumor tissue from gastric cancer patient 26	gastric cancer tissue	M	IB	unknown	gastric cancer tissue
-	GSM675942	control from gastric cancer patient 27	normal tissue	M	III	G3	normal gastric tissue
-	GSM675943	tumor tissue from gastric cancer patient 27	gastric cancer tissue	M	III	G3	gastric cancer tissue
-	GSM675944	control from gastric cancer patient 28	normal tissue	M	III	G3	normal gastric tissue
-	GSM675945	tumor tissue from gastric cancer patient 28	gastric cancer tissue	M	III	G3	gastric cancer tissue
-	GSM675946	control from gastric cancer patient 29	normal tissue	M	III	G3	normal gastric tissue
-	GSM675947	tumor tissue from gastric cancer patient 29	gastric cancer tissue	M	III	G3	gastric cancer tissue
-	GSM675948	control from gastric cancer patient 30	normal tissue	M	III	G3-G4	normal gastric tissue
-	GSM675949	tumor tissue from gastric cancer patient 30	gastric cancer tissue	M	III	G3-G4	gastric cancer tissue
-	GSM675950	control from gastric cancer patient 31	normal tissue	M	II	G2	normal gastric tissue
-	GSM675951	tumor tissue from gastric cancer patient 31	gastric cancer tissue	M	II	G2	gastric cancer tissue
-	GSM675952	control from gastric cancer patient 32	normal tissue	F	II	unknown	normal gastric tissue
-	GSM675953	tumor tissue from gastric cancer patient 32	gastric cancer tissue	F	II	unknown	gastric cancer tissue
-	GSM675954	control from gastric cancer patient 33	normal tissue	F	III	G3	normal gastric tissue
-	GSM675955	tumor tissue from gastric cancer patient 33	gastric cancer tissue	F	III	G3	gastric cancer tissue
-	GSM675956	control from gastric cancer patient 34	normal tissue	M	IIIA	unknown	normal gastric tissue
-	GSM675957	tumor tissue from gastric cancer patient 34	gastric cancer tissue	M	IIIA	unknown	gastric cancer tissue
-	GSM675958	control from gastric cancer patient 35	normal tissue	F	IV	G3	normal gastric tissue
-	GSM675959	tumor tissue from gastric cancer patient 35	gastric cancer tissue	F	IV	G3	gastric cancer tissue
-	GSM675960	control from gastric cancer patient 36	normal tissue	M	IB	G3	normal gastric tissue
-	GSM675961	tumor tissue from gastric cancer patient 36	gastric cancer tissue	M	IB	G3	gastric cancer tissue
-	GSM675962	control from gastric cancer patient 37	normal tissue	M	III	G3	normal gastric tissue
-	GSM675963	tumor tissue from gastric cancer patient 37	gastric cancer tissue	M	III	G3	gastric cancer tissue
-	GSM675964	control from gastric cancer patient 38	normal tissue	M	III	G3	normal gastric tissue
-	GSM675965	tumor tissue from gastric cancer patient 38	gastric cancer tissue	M	III	G3	gastric cancer tissue
-	GSM675966	control from gastric cancer patient 39	normal tissue	M	III	G1	normal gastric tissue
-	GSM675967	tumor tissue from gastric cancer patient 39	gastric cancer tissue	M	III	G1	gastric cancer tissue
-	GSM675968	control from gastric cancer patient 40	normal tissue	M	IV	G2	normal gastric tissue
-	GSM675969	tumor tissue from gastric cancer patient 40	gastric cancer tissue	M	IV	G2	gastric cancer tissue
-	GSM675970	control from gastric cancer patient 41	normal tissue	M	IB	unknown	normal gastric tissue
-	GSM675971	tumor tissue from gastric cancer patient 41	gastric cancer tissue	M	IB	unknown	gastric cancer tissue
-	GSM675972	control from gastric cancer patient 42	normal tissue	F	IIIA	G3	normal gastric tissue
-	GSM675973	tumor tissue from gastric cancer patient 42	gastric cancer tissue	F	IIIA	G3	gastric cancer tissue
-	GSM675974	control from gastric cancer patient 43	normal tissue	M	III	G3	normal gastric tissue
-	GSM675975	tumor tissue from gastric cancer patient 43	gastric cancer tissue	M	III	G3	gastric cancer tissue
-	GSM675976	control from gastric cancer patient 44	normal tissue	M	III	unknown	normal gastric tissue
-	GSM675977	tumor tissue from gastric cancer patient 44	gastric cancer tissue	M	III	unknown	gastric cancer tissue
-	GSM675978	control from gastric cancer patient 45	normal tissue	M	IV	G3	normal gastric tissue
-	GSM675979	tumor tissue from gastric cancer patient 45	gastric cancer tissue	M	IV	G3	gastric cancer tissue
-	GSM675980	control from gastric cancer patient 46	normal tissue	unknown	unknown	unknown	normal gastric tissue
-	GSM675981	tumor tissue from gastric cancer patient 46	gastric cancer tissue	unknown	unknown	unknown	gastric cancer tissue
-	GSM675982	control from gastric cancer patient 47	normal tissue	F	IIIA	G3	normal gastric tissue
-	GSM675983	tumor tissue from gastric cancer patient 47	gastric cancer tissue	F	IIIA	G3	gastric cancer tissue
-	GSM675984	tumor tissue from gastric cancer patient 48	gastric cancer tissue	M	unknown	unknown	gastric cancer tissue
-	GSM675985	control from gastric cancer patient 48	normal tissue	M	unknown	unknown	normal gastric tissue
-	GSM675986	tumor tissue from gastric cancer patient 49	gastric cancer tissue	F	IIIB	G3	gastric cancer tissue
-	GSM675987	control from gastric cancer patient 49	normal tissue	F	IIIB	G3	normal gastric tissue
-	GSM675988	control from gastric cancer patient 50	normal tissue	M	IIIB	unknown	normal gastric tissue
-	GSM675989	tumor tissue from gastric cancer patient 50	gastric cancer tissue	M	IIIB	unknown	gastric cancer tissue
-	GSM675990	control from gastric cancer patient 51	normal tissue	M	II	G3	normal gastric tissue
-	GSM675991	tumor tissue from gastric cancer patient 51	gastric cancer tissue	M	II	G3	gastric cancer tissue
-	GSM675992	control from gastric cancer patient 52	normal tissue	F	IIIA	G1	normal gastric tissue
-	GSM675993	tumor tissue from gastric cancer patient 52	gastric cancer tissue	F	IIIA	G1	gastric cancer tissue
-	GSM675994	control from gastric cancer patient 53	normal tissue	F	III	G1	normal gastric tissue
-	GSM675995	tumor tissue from gastric cancer patient 53	gastric cancer tissue	F	III	G1	gastric cancer tissue
-	GSM675996	control from gastric cancer patient 54	normal tissue	F	III	G2	normal gastric tissue
-	GSM675997	tumor tissue from gastric cancer patient 54	gastric cancer tissue	F	III	G2	gastric cancer tissue
-	GSM675998	control from gastric cancer patient 55	normal tissue	F	unknown	unknown	normal gastric tissue
-	GSM675999	tumor tissue from gastric cancer patient 55	gastric cancer tissue	F	unknown	unknown	gastric cancer tissue
-	GSM676000	control from gastric cancer patient 56	normal tissue	M	III	unknown	normal gastric tissue
-	GSM676001	tumor tissue from gastric cancer patient 56	gastric cancer tissue	M	III	unknown	gastric cancer tissue
-	GSM676002	control from gastric cancer patient 57	normal tissue	M	IIIA	G2	normal gastric tissue
-	GSM676003	tumor tissue from gastric cancer patient 57	gastric cancer tissue	M	IIIA	G2	gastric cancer tissue
-	GSM676004	control from gastric cancer patient 58	normal tissue	M	III	G2	normal gastric tissue
-	GSM676005	tumor tissue from gastric cancer patient 58	gastric cancer tissue	M	III	G2	gastric cancer tissue
-	GSM676006	control from gastric cancer patient 59	normal tissue	F	II	G3	normal gastric tissue
-	GSM676007	tumor tissue from gastric cancer patient 59	gastric cancer tissue	F	II	G3	gastric cancer tissue
-	GSM676008	control from gastric cancer patient 60	normal tissue	M	II	G4	normal gastric tissue
-	GSM676009	tumor tissue from gastric cancer patient 60	gastric cancer tissue	M	II	G4	gastric cancer tissue
-	GSM676010	control from gastric cancer patient 61	normal tissue	F	IIIB	G3	normal gastric tissue
-	GSM676011	tumor tissue from gastric cancer patient 61	gastric cancer tissue	F	IIIB	G3	gastric cancer tissue
-	GSM676012	control from gastric cancer patient 62	normal tissue	M	IIIB	G2	normal gastric tissue
-	GSM676013	tumor tissue from gastric cancer patient 62	gastric cancer tissue	M	IIIB	G2	gastric cancer tissue
-	GSM676014	tumor tissue from gastric cancer patient 63	gastric cancer tissue	M	III	G3	gastric cancer tissue
-	GSM676015	control from gastric cancer patient 63	normal tissue	M	III	G3	normal gastric tissue
-	GSM676016	tumor tissue from gastric cancer patient 64	gastric cancer tissue	M	III	unknown	gastric cancer tissue
-	GSM676017	control from gastric cancer patient 64	normal tissue	M	III	unknown	normal gastric tissue
-	GSM676018	control from gastric cancer patient 65	normal tissue	M	IV	unknown	normal gastric tissue
-	GSM676019	tumor tissue from gastric cancer patient 65	gastric cancer tissue	M	IV	unknown	gastric cancer tissue
-	GSM676020	tumor tissue from gastric cancer patient 66	gastric cancer tissue	unknown	unknown	unknown	gastric cancer tissue
-	GSM676021	control from gastric cancer patient 66	normal tissue	unknown	unknown	unknown	normal gastric tissue
-	GSM676022	tumor tissue from gastric cancer patient 67	gastric cancer tissue	F	IIIA	G3	gastric cancer tissue
-	GSM676023	control from gastric cancer patient 67	normal tissue	F	IIIA	G3	normal gastric tissue
-	GSM676024	control from gastric cancer patient 68	normal tissue	M	III	G3	normal gastric tissue
-	GSM676025	tumor tissue from gastric cancer patient 68	gastric cancer tissue	M	III	G3	gastric cancer tissue
-	GSM676026	control from gastric cancer patient 69	normal tissue	M	III	unknown	normal gastric tissue
-	GSM676027	tumor tissue from gastric cancer patient 69	gastric cancer tissue	M	III	unknown	gastric cancer tissue
-	GSM676028	control from gastric cancer patient 70	normal tissue	M	II	G4	normal gastric tissue
-	GSM676029	tumor tissue from gastric cancer patient 70	gastric cancer tissue	M	II	G4	gastric cancer tissue
-	GSM676030	control from gastric cancer patient 71	normal tissue	M	III	unknown	normal gastric tissue
-	GSM676031	tumor tissue from gastric cancer patient 71	gastric cancer tissue	M	III	unknown	gastric cancer tissue
-	GSM676032	control from gastric cancer patient 72	normal tissue	F	IV	unknown	normal gastric tissue
-	GSM676033	tumor tissue from gastric cancer patient 72	gastric cancer tissue	F	IV	unknown	gastric cancer tissue
-	GSM676034	control from gastric cancer patient 73	normal tissue	M	III	G2-G3	normal gastric tissue
-	GSM676035	tumor tissue from gastric cancer patient 73	gastric cancer tissue	M	III	G2-G3	gastric cancer tissue
-	GSM676036	control from gastric cancer patient 74	normal tissue	M	unknown	unknown	normal gastric tissue
-	GSM676037	tumor tissue from gastric cancer patient 74	gastric cancer tissue	M	unknown	unknown	gastric cancer tissue
-	GSM676038	control from gastric cancer patient 75	normal tissue	M	IIIB	G3	normal gastric tissue
-	GSM676039	tumor tissue from gastric cancer patient 75	gastric cancer tissue	M	IIIB	G3	gastric cancer tissue
-	GSM676040	control from gastric cancer patient 76	normal tissue	F	II	G3	normal gastric tissue
-	GSM676041	tumor tissue from gastric cancer patient 76	gastric cancer tissue	F	II	G3	gastric cancer tissue
-	GSM676042	control from gastric cancer patient 77	normal tissue	F	IV	G1	normal gastric tissue
-	GSM676043	tumor tissue from gastric cancer patient 77	gastric cancer tissue	F	IV	G1	gastric cancer tissue
-	GSM676044	control from gastric cancer patient 78	normal tissue	F	III	G3	normal gastric tissue
-	GSM676045	tumor tissue from gastric cancer patient 78	gastric cancer tissue	F	III	G3	gastric cancer tissue
-	GSM676046	control from gastric cancer patient 79	normal tissue	M	unknown	unknown	normal gastric tissue
-	GSM676047	tumor tissue from gastric cancer patient 79	gastric cancer tissue	M	unknown	unknown	gastric cancer tissue
-	GSM676048	control from gastric cancer patient 80	normal tissue	M	unknown	unknown	normal gastric tissue
-	GSM676049	tumor tissue from gastric cancer patient 80	gastric cancer tissue	M	unknown	unknown	gastric cancer tissue

## Sheet: GSE33651
Group	Accession	Title	Source name	Sex	Tissue	Disease state
-	GSM832257	SC421_biopsy_gastric_tumor	gastric tissue, tumor	M	gastric tissue	tumor
-	GSM832258	SC441_biopsy_gastric_tumor	gastric tissue, tumor	F	gastric tissue	tumor
-	GSM832259	SC451_biopsy_gastric_tumor	gastric tissue, tumor	F	gastric tissue	tumor
-	GSM832260	SC463_biopsy_gastric_tumor	gastric tissue, tumor	F	gastric tissue	tumor
-	GSM832261	SC480_biopsy_gastric_tumor	gastric tissue, tumor	M	gastric tissue	tumor
-	GSM832262	SC485_biopsy_gastric_tumor	gastric tissue, tumor	F	gastric tissue	tumor
-	GSM832263	SC495_biopsy_gastric_tumor	gastric tissue, tumor	M	gastric tissue	tumor
-	GSM832264	SC505_biopsy_gastric_tumor	gastric tissue, tumor	M	gastric tissue	tumor
-	GSM832265	SC161_biopsy_gastric_tumor	gastric tissue, tumor	F	gastric tissue	tumor
-	GSM832266	SC344_biopsy_gastric_tumor	gastric tissue, tumor	M	gastric tissue	tumor
-	GSM832267	SC396_biopsy_gastric_tumor	gastric tissue, tumor	M	gastric tissue	tumor
-	GSM832268	SC447_biopsy_gastric_tumor	gastric tissue, tumor	F	gastric tissue	tumor
-	GSM832269	SC516_biopsy_gastric_tumor	gastric tissue, tumor	M	gastric tissue	tumor
-	GSM832270	SC519_biopsy_gastric_tumor	gastric tissue, tumor	M	gastric tissue	tumor
-	GSM832271	SC520_biopsy_gastric_tumor	gastric tissue, tumor	M	gastric tissue	tumor
-	GSM832272	SC535_biopsy_gastric_tumor	gastric tissue, tumor	M	gastric tissue	tumor
-	GSM832273	SC536_biopsy_gastric_tumor	gastric tissue, tumor	F	gastric tissue	tumor
-	GSM832274	SC538_biopsy_gastric_tumor	gastric tissue, tumor	M	gastric tissue	tumor
-	GSM832275	SC540_biopsy_gastric_tumor	gastric tissue, tumor	F	gastric tissue	tumor
-	GSM832276	G113_biopsy_gastric_tumor	gastric tissue, tumor	F	gastric tissue	tumor
-	GSM832277	G25_biopsy_gastric_tumor	gastric tissue, tumor	M	gastric tissue	tumor
-	GSM832278	G34_biopsy_gastric_tumor	gastric tissue, tumor	M	gastric tissue	tumor
-	GSM832279	G24_biopsy_gastric_tumor	gastric tissue, tumor	M	gastric tissue	tumor
-	GSM832280	G23_biopsy_gastric_tumor	gastric tissue, tumor	M	gastric tissue	tumor
-	GSM832281	G22_biopsy_gastric_tumor	gastric tissue, tumor	M	gastric tissue	tumor
-	GSM832282	G35_biopsy_gastric_tumor	gastric tissue, tumor	M	gastric tissue	tumor
-	GSM832283	G31_biopsy_gastric_tumor	gastric tissue, tumor	M	gastric tissue	tumor
-	GSM832284	G28_biopsy_gastric_tumor	gastric tissue, tumor	M	gastric tissue	tumor
-	GSM832285	G27_biopsy_gastric_tumor	gastric tissue, tumor	M	gastric tissue	tumor
-	GSM832286	G26_biopsy_gastric_tumor	gastric tissue, tumor	F	gastric tissue	tumor
-	GSM832287	G20_biopsy_gastric_tumor	gastric tissue, tumor	M	gastric tissue	tumor
-	GSM832288	611_biopsy_gastric_tumor	gastric tissue, tumor	F	gastric tissue	tumor
-	GSM832289	613_biopsy_gastric_tumor	gastric tissue, tumor	M	gastric tissue	tumor
-	GSM832290	G154_biopsy_gastric_tumor	gastric tissue, tumor	F	gastric tissue	tumor
-	GSM832291	G155_biopsy_gastric_tumor	gastric tissue, tumor	F	gastric tissue	tumor
-	GSM832292	G68_biopsy_gastric_tumor	gastric tissue, tumor	M	gastric tissue	tumor
-	GSM832293	G72_biopsy_gastric_tumor	gastric tissue, tumor	F	gastric tissue	tumor
-	GSM832294	G37_biopsy_gastric_tumor	gastric tissue, tumor	F	gastric tissue	tumor
-	GSM832295	G33_biopsy_gastric_tumor	gastric tissue, tumor	M	gastric tissue	tumor
-	GSM832296	G36_biopsy_gastric_tumor	gastric tissue, tumor	F	gastric tissue	tumor
-	GSM832297	G120_biopsy_gastric_normal	gastric tissue, normal		gastric tissue	normal
-	GSM832298	G164_biopsy_gastric_normal	gastric tissue, normal		gastric tissue	normal
-	GSM832299	G118_biopsy_gastric_normal	gastric tissue, normal		gastric tissue	normal
-	GSM832300	G109_biopsy_gastric_normal	gastric tissue, normal		gastric tissue	normal
-	GSM832301	G102_biopsy_gastric_normal	gastric tissue, normal		gastric tissue	normal
-	GSM832302	G159_biopsy_gastric_normal	gastric tissue, normal		gastric tissue	normal
-	GSM832303	G158_biopsy_gastric_normal	gastric tissue, normal		gastric tissue	normal
-	GSM832304	G146_biopsy_gastric_normal	gastric tissue, normal		gastric tissue	normal
-	GSM832305	G157_biopsy_gastric_normal	gastric tissue, normal		gastric tissue	normal
-	GSM832306	G116_biopsy_gastric_normal	gastric tissue, normal		gastric tissue	normal
-	GSM832307	G98_biopsy_gastric_normal	gastric tissue, normal		gastric tissue	normal
-	GSM832308	G119_biopsy_gastric_normal	gastric tissue, normal		gastric tissue	normal

## Sheet: GSE56807
Group	Accession	Title	Source name	Gender	Tissue
-	GSM1369632	gastric cancer 1	human	female	gastric cancer
-	GSM1369633	gastric cancer 2	human	male	gastric cancer
-	GSM1369634	gastric cancer 3	human	female	gastric cancer
-	GSM1369635	gastric cancer 4	human	female	gastric cancer
-	GSM1369636	gastric cancer 5	human	female	gastric cancer
-	GSM1369637	gastric normal 1	human	female	normal
-	GSM1369638	gastric normal 2	human	male	normal
-	GSM1369639	gastric normal 3	human	female	normal
-	GSM1369640	gastric normal 4	human	female	normal
-	GSM1369641	gastric normal 5	human	female	normal
